# Supplementary material for: Activation of G Protein-Coupled Estrogen Receptor Induces p53 and ADAMTS1 to Inhibit Tumor Growth and Suppress Liver Cancer Metastasis
Source: Cancers (Basel). 2025 Aug 11;17(16):2623. doi: 10.3390/cancers17162623 (PMC12384126; doi:10.3390/cancers17162623)
Supplement: Supplementary file 1 [file cancers-17-02623-s001.zip]

Archive with 1 entries (1 files):
- cancers-3792122-supplementary.pdf
